# Supplementary material for: Thermochemical Activation of Wood with NaOH, KOH and H3PO4 for the Synthesis of Nitrogen-Doped Nanoporous Carbon for Oxygen Reduction Reaction
Source: Molecules. 2024 May 10;29(10):2238. doi: 10.3390/molecules29102238 (PMC11124516; doi:10.3390/molecules29102238)
Supplement: Supplementary file 1 [file molecules-29-02238-s001.zip]

Archive with 1 entries (1 files):
- molecules-2960924-supplementary.pdf
